# Supplementary material for: To-and-fro coronary flow and simultaneous dual coronary artery occlusion following Fontan surgery in pulmonary atresia with intact ventricular septum
Source: Eur Heart J Case Rep. 2025 Apr 25;9(5):ytaf208. doi: 10.1093/ehjcr/ytaf208 (PMC12063103; doi:10.1093/ehjcr/ytaf208)
Supplement: ytaf208_Supplementary_Data [file ytaf208_supplementary_data.zip]

Archive with 1 entries (1 files):
- Supplementary File - Inline Video.mp4
